# Supplementary material for: Coevolution, Dynamics and Allostery Conspire in Shaping Cooperative Binding and Signal Transmission of the SARS-CoV-2 Spike Protein with Human Angiotensin-Converting Enzyme 2
Source: Int J Mol Sci. 2020 Nov 4;21(21):8268. doi: 10.3390/ijms21218268 (PMC7672574; doi:10.3390/ijms21218268)
Supplement: Supplementary file 1 [file ijms-21-08268-s001.zip]

Archive with 11 entries (10 files):
- SUPPLEMENTARY_INFORMATION/
- SUPPLEMENTARY_INFORMATION/FigureS1.tif
- SUPPLEMENTARY_INFORMATION/FigureS2.tif
- SUPPLEMENTARY_INFORMATION/FigureS3.tif
- SUPPLEMENTARY_INFORMATION/IJMS_Supplementary_Information.docx
- SUPPLEMENTARY_INFORMATION/IJMS_Supplementary_Information.pdf
- SUPPLEMENTARY_INFORMATION/Table S1.docx
- SUPPLEMENTARY_INFORMATION/Table S2.docx
- SUPPLEMENTARY_INFORMATION/Table S3.docx
- SUPPLEMENTARY_INFORMATION/Table S4.docx
- SUPPLEMENTARY_INFORMATION/Table S5.docx
